# Supplementary material for: Integrating 3D genomic and epigenomic data to enhance target gene discovery and drug repurposing in transcriptome-wide association studies
Source: Nat Commun. 2022 Jun 7;13:3258. doi: 10.1038/s41467-022-30956-7 (PMC9171100; doi:10.1038/s41467-022-30956-7)
Supplement: Supplementary file 4 — Supplementary Data 1-22 [file 41467_2022_30956_MOESM4_ESM.xlsx]

## Sheet: Sup. Data 1
Supplementary Data 1: Type I error under null simulation studies at three significance levels: 0.05, 0.005, and 0.0005.
Method	Training sample size	Type I error (0.05)	Type I error (0.005)	Type I error (0.0005)
PrediXcan	100	0.00553704	0.000814815	0.000148148
FUSION	100	0.0115741	0.0012037	9.25926e-05
TIGAR	100	0.00946296	0.00114815	5.55556e-05
EpiXcan	100	0.00707407	0.00062963	0.000166667
PUMICE	100	0.0127963	0.00142593	9.25926e-05
PrediXcan	200	0.0149259	0.00231481	0.000240741
FUSION	200	0.0246667	0.00335185	0.000537037
TIGAR	200	0.0243889	0.00290741	0.000462963
EpiXcan	200	0.0161111	0.00196296	0.00012963
PUMICE	200	0.0235	0.00290741	0.000351852
PrediXcan	300	0.0220185	0.00205556	0.000296296
FUSION	300	0.0306852	0.00375926	0.000277778
TIGAR	300	0.0313704	0.00342593	0.000388889
EpiXcan	300	0.0234074	0.00238889	0.000351852
PUMICE	300	0.0306296	0.00357407	0.000240741

## Sheet: Sup. Data 2
Supplementary Data 2: Nested cross-validation prediction performance (median value of Spearman's correlation coefficient (r)) across 48 GTEx tissues. Here, we compared PUMICE to PrediXcan, FUSION, TIGAR, EpiXcan, and UTMOST, respectively.
GTEx tissue	Gene number	PrediXcan	PUMICE		GTEx tissue	Gene number	FUSION	PUMICE		GTEx tissue	Gene number	TIGAR	PUMICE		GTEx tissue	Gene number	EpiXcan	PUMICE		GTEx tissue	Gene number	UTMOST	PUMICE
Muscle_Skeletal	9704	0.191363	0.219125		Muscle_Skeletal	10580	0.14563	0.206356		Muscle_Skeletal	10634	0.157192	0.205674		Muscle_Skeletal	9914	0.192339	0.21623		Muscle_Skeletal	10617	0.162468	0.205896
Skin_Sun_Exposed_Lower_leg	11875	0.208756	0.240497		Skin_Sun_Exposed_Lower_leg	12963	0.157657	0.225179		Skin_Sun_Exposed_Lower_leg	12982	0.171404	0.224912		Skin_Sun_Exposed_Lower_leg	NA	NA	NA		Skin_Sun_Exposed_Lower_leg	12991	0.182506	0.224836
Thyroid	12705	0.228768	0.258571		Thyroid	13772	0.171247	0.242509		Thyroid	13798	0.187399	0.242056		Thyroid	NA	NA	NA		Thyroid	13784	0.198074	0.242259
Adipose_Subcutaneous	11144	0.21154	0.245861		Adipose_Subcutaneous	12959	0.158435	0.229212		Adipose_Subcutaneous	12175	0.172167	0.23054		Adipose_Subcutaneous	11373	0.212291	0.242693		Adipose_Subcutaneous	12236	0.197018	0.229524
Lung	11027	0.196573	0.233625		Lung	12163	0.152927	0.218251		Lung	12150	0.164598	0.21841		Lung	NA	NA	NA		Lung	12373	0.184296	0.215596
Artery_Tibial	10815	0.212805	0.247747		Artery_Tibial	11801	0.162786	0.232362		Artery_Tibial	11838	0.176566	0.231922		Artery_Tibial	NA	NA	NA		Artery_Tibial	11863	0.193699	0.231669
Whole_Blood	8672	0.198119	0.238328		Whole_Blood	9439	0.155241	0.225527		Whole_Blood	9441	0.165531	0.22552		Whole_Blood	8737	0.203135	0.237496		Whole_Blood	9465	0.169917	0.225084
Nerve_Tibial	12372	0.234856	0.264092		Nerve_Tibial	13445	0.176026	0.248789		Nerve_Tibial	13454	0.193443	0.248651		Nerve_Tibial	NA	NA	NA		Nerve_Tibial	13466	0.209511	0.248347
Esophagus_Mucosa	10950	0.218647	0.250797		Esophagus_Mucosa	11992	0.164961	0.235388		Esophagus_Mucosa	12001	0.179531	0.235183		Esophagus_Mucosa	NA	NA	NA		Esophagus_Mucosa	12067	0.189228	0.234434
Skin_Not_Sun_Exposed_Suprapubic	10646	0.212391	0.250342		Skin_Not_Sun_Exposed_Suprapubic	11763	0.164861	0.233574		Skin_Not_Sun_Exposed_Suprapubic	11740	0.178043	0.233917		Skin_Not_Sun_Exposed_Suprapubic	NA	NA	NA		Skin_Not_Sun_Exposed_Suprapubic	11842	0.196297	0.23238
Esophagus_Muscularis	10561	0.226073	0.262736		Esophagus_Muscularis	11575	0.171486	0.245391		Esophagus_Muscularis	11581	0.1856	0.245314		Esophagus_Muscularis	NA	NA	NA		Esophagus_Muscularis	11687	0.211779	0.243549
Adipose_Visceral_Omentum	9667	0.197529	0.243826		Adipose_Visceral_Omentum	10704	0.160334	0.228131		Adipose_Visceral_Omentum	10715	0.16954	0.227839		Adipose_Visceral_Omentum	9843	0.199842	0.24145		Adipose_Visceral_Omentum	10956	0.196915	0.224865
Cells_Transformed_fibroblasts	9923	0.235699	0.274671		Cells_Transformed_fibroblasts	10916	0.178284	0.257144		Cells_Transformed_fibroblasts	10913	0.192024	0.257303		Cells_Transformed_fibroblasts	NA	NA	NA		Cells_Transformed_fibroblasts	10847	0.203382	0.258576
Artery_Aorta	9590	0.223972	0.268963		Artery_Aorta	10729	0.174484	0.24877		Artery_Aorta	10729	0.185484	0.24877		Artery_Aorta	9860	0.225832	0.264023		Artery_Aorta	10820	0.212153	0.247354
Heart_Left_Ventricle	7781	0.204837	0.254853		Heart_Left_Ventricle	8806	0.168226	0.2346		Heart_Left_Ventricle	8808	0.17785	0.234499		Heart_Left_Ventricle	NA	NA	NA		Heart_Left_Ventricle	9048	0.20183	0.229628
Heart_Atrial_Appendage	8607	0.211231	0.260369		Heart_Atrial_Appendage	9657	0.174064	0.242213		Heart_Atrial_Appendage	9676	0.181698	0.241847		Heart_Atrial_Appendage	NA	NA	NA		Heart_Atrial_Appendage	9885	0.209853	0.238736
Breast_Mammary_Tissue	8389	0.194515	0.252594		Breast_Mammary_Tissue	9588	0.169481	0.232188		Breast_Mammary_Tissue	9548	0.174808	0.232925		Breast_Mammary_Tissue	NA	NA	NA		Breast_Mammary_Tissue	9915	0.207552	0.226837
Colon_Transverse	8724	0.213114	0.265277		Colon_Transverse	9884	0.17687	0.243778		Colon_Transverse	9875	0.184247	0.243978		Colon_Transverse	NA	NA	NA		Colon_Transverse	10140	0.214883	0.239599
Stomach	7456	0.204363	0.261831		Stomach	8607	0.177127	0.238933		Stomach	8602	0.183902	0.23899		Stomach	NA	NA	NA		Stomach	8901	0.212712	0.233217
Testis	13895	0.249571	0.293159		Testis	15405	0.194614	0.274376		Testis	15391	0.205894	0.274553		Testis	NA	NA	NA		Testis	15141	0.203953	0.277549
Esophagus_Gastroesophageal_Junction	8157	0.22615	0.280928		Esophagus_Gastroesophageal_Junction	9274	0.186756	0.257462		Esophagus_Gastroesophageal_Junction	9244	0.192622	0.258277		Esophagus_Gastroesophageal_Junction	NA	NA	NA		Esophagus_Gastroesophageal_Junction	9540	0.23256	0.252314
Colon_Sigmoid	8260	0.222532	0.277493		Colon_Sigmoid	9406	0.187162	0.255535		Colon_Sigmoid	9404	0.194981	0.255568		Colon_Sigmoid	NA	NA	NA		Colon_Sigmoid	9674	0.227803	0.251248
Pancreas	8062	0.231954	0.286466		Pancreas	9084	0.190035	0.263892		Pancreas	9100	0.195284	0.263681		Pancreas	NA	NA	NA		Pancreas	9228	0.222821	0.260741
Pituitary	7924	0.222726	0.287641		Pituitary	9163	0.197702	0.262402		Pituitary	9109	0.201073	0.263744		Pituitary	NA	NA	NA		Pituitary	9398	0.232305	0.257858
Adrenal_Gland	7206	0.225465	0.294247		Adrenal_Gland	8266	0.199319	0.271211		Adrenal_Gland	8237	0.204848	0.271639		Adrenal_Gland	NA	NA	NA		Adrenal_Gland	8533	0.234464	0.266045
Brain_Cerebellum	9248	0.259218	0.317459		Brain_Cerebellum	10387	0.215008	0.294789		Brain_Cerebellum	10325	0.211921	0.295853		Brain_Cerebellum	NA	NA	NA		Brain_Cerebellum	10451	0.251093	0.293412
Liver	5958	0.199543	0.284186		Liver	6936	0.195781	0.262165		Liver	6861	0.190852	0.263722		Liver	6183	0.205204	0.278415		Liver	7068	0.220679	0.259051
Brain_Caudate_basal_ganglia	7061	0.231437	0.304762		Brain_Caudate_basal_ganglia	8211	0.210584	0.280361		Brain_Caudate_basal_ganglia	8119	0.201432	0.282038		Brain_Caudate_basal_ganglia	NA	NA	NA		Brain_Caudate_basal_ganglia	8429	0.247331	0.275876
Artery_Coronary	6032	0.213516	0.29223		Artery_Coronary	7061	0.20352	0.268209		Artery_Coronary	6971	0.204205	0.270118		Artery_Coronary	NA	NA	NA		Artery_Coronary	7523	0.243933	0.257614
Brain_Cortex	7262	0.24861	0.320897		Brain_Cortex	8400	0.220658	0.295483		Brain_Cortex	8368	0.219785	0.296134		Brain_Cortex	NA	NA	NA		Brain_Cortex	8578	0.260456	0.291494
Brain_Nucleus_accumbens_basal_ganglia	6579	0.230374	0.307574		Brain_Nucleus_accumbens_basal_ganglia	7734	0.216386	0.281925		Brain_Nucleus_accumbens_basal_ganglia	7472	0.194517	0.286944		Brain_Nucleus_accumbens_basal_ganglia	NA	NA	NA		Brain_Nucleus_accumbens_basal_ganglia	7913	0.249878	0.278503
Brain_Cerebellar_Hemisphere	7940	0.257266	0.331827		Brain_Cerebellar_Hemisphere	9025	0.22657	0.308669		Brain_Cerebellar_Hemisphere	8992	0.22386	0.309269		Brain_Cerebellar_Hemisphere	NA	NA	NA		Brain_Cerebellar_Hemisphere	9188	0.2658	0.304669
Spleen	7629	0.246724	0.325921		Spleen	8813	0.221059	0.298931		Spleen	8722	0.21935	0.301021		Spleen	NA	NA	NA		Spleen	8949	0.261276	0.296055
Prostate	5676	0.228039	0.303634		Prostate	6904	0.222313	0.272506		Prostate	6635	0.205418	0.279055		Prostate	NA	NA	NA		Prostate	7278	0.255967	0.264129
Brain_Frontal_Cortex_BA9	6391	0.241852	0.322362		Brain_Frontal_Cortex_BA9	7432	0.224542	0.296912		Brain_Frontal_Cortex_BA9	7050	0.189946	0.306032		Brain_Frontal_Cortex_BA9	6459	0.245119	0.320351		Brain_Frontal_Cortex_BA9	7648	0.264264	0.29244
Brain_Anterior_cingulate_cortex_BA24	5897	0.239475	0.319364		Brain_Anterior_cingulate_cortex_BA24	6952	0.223604	0.29276		Brain_Anterior_cingulate_cortex_BA24	6826	0.218765	0.296068		Brain_Anterior_cingulate_cortex_BA24	NA	NA	NA		Brain_Anterior_cingulate_cortex_BA24	7290	0.263168	0.284879
Small_Intestine_Terminal_Ileum	5907	0.228971	0.318591		Small_Intestine_Terminal_Ileum	7082	0.229758	0.290037		Small_Intestine_Terminal_Ileum	6705	0.200089	0.299206		Small_Intestine_Terminal_Ileum	NA	NA	NA		Small_Intestine_Terminal_Ileum	7377	0.267472	0.283451
Brain_Hippocampus	5366	0.226574	0.314539		Brain_Hippocampus	6471	0.227874	0.285009		Brain_Hippocampus	6323	0.223119	0.288336		Brain_Hippocampus	NA	NA	NA		Brain_Hippocampus	6719	0.264023	0.279283
Brain_Putamen_basal_ganglia	5952	0.236578	0.320373		Brain_Putamen_basal_ganglia	6999	0.23151	0.294955		Brain_Putamen_basal_ganglia	6901	0.223701	0.297331		Brain_Putamen_basal_ganglia	NA	NA	NA		Brain_Putamen_basal_ganglia	7322	0.268706	0.287246
Brain_Hypothalamus	5449	0.222233	0.310539		Brain_Hypothalamus	6540	0.226462	0.283599		Brain_Hypothalamus	6431	0.220131	0.286008		Brain_Hypothalamus	NA	NA	NA		Brain_Hypothalamus	6954	0.259734	0.273805
Ovary	5606	0.232263	0.316232		Ovary	6730	0.232389	0.288683		Ovary	6349	0.202704	0.297043		Ovary	NA	NA	NA		Ovary	6942	0.267496	0.283616
Cells_EBV-transformed_lymphocytes	5658	0.226574	0.331554		Cells_EBV-transformed_lymphocytes	6544	0.230608	0.308398		Cells_EBV-transformed_lymphocytes	6253	0.1963	0.315832		Cells_EBV-transformed_lymphocytes	5764	0.238606	0.328751		Cells_EBV-transformed_lymphocytes	6584	0.256629	0.307294
Vagina	4883	0.218621	0.316143		Vagina	6016	0.232834	0.284629		Vagina	5554	0.187098	0.296463		Vagina	NA	NA	NA		Vagina	6197	0.266113	0.280604
Uterus	4677	0.246102	0.332399		Uterus	5721	0.247114	0.3014		Uterus	5205	0.181585	0.316977		Uterus	NA	NA	NA		Uterus	6030	0.282935	0.293931
Brain_Amygdala	4748	0.236189	0.332657		Brain_Amygdala	5736	0.249053	0.305563		Brain_Amygdala	5188	0.175565	0.32037		Brain_Amygdala	NA	NA	NA		Brain_Amygdala	6007	0.278691	0.298753
Brain_Spinal_cord_cervical_c-1	5115	0.24593	0.340547		Brain_Spinal_cord_cervical_c-1	6097	0.252115	0.313289		Brain_Spinal_cord_cervical_c-1	5483	0.164539	0.32933		Brain_Spinal_cord_cervical_c-1	NA	NA	NA		Brain_Spinal_cord_cervical_c-1	6277	0.283583	0.308949
Minor_Salivary_Gland	4469	0.244617	0.34461		Minor_Salivary_Gland	5629	0.259443	0.310578		Minor_Salivary_Gland	4654	0.142695	0.338722		Minor_Salivary_Gland	NA	NA	NA		Minor_Salivary_Gland	5815	0.290076	0.305066
Brain_Substantia_nigra	4290	0.238299	0.346644		Brain_Substantia_nigra	5333	0.257189	0.31562		Brain_Substantia_nigra	4776	0.200807	0.332284		Brain_Substantia_nigra	NA	NA	NA		Brain_Substantia_nigra	5490	0.289434	0.311595

## Sheet: Sup. Data 3
Supplementary Data 3: Number of significant models aross all TWAS methods. For EpiXcan, we trained models in 8 GTEx tissues due to the limited availability of EpiXcan models.
GTEx tissue	PrediXcan	PUMICE	UTMOST	EpiXcan	FUSION	TIGAR
Muscle_Skeletal	7195	9458	7868	7512	7681	8062
Skin_Sun_Exposed_Lower_leg	8930	11635	9948	NA	9502	9903
Thyroid	9726	12457	10521	NA	10328	10752
Adipose_Subcutaneous	8199	10899	9464	8459	9194	9039
Lung	7937	10712	9589	NA	8674	8981
Artery_Tibial	8018	10572	9131	NA	8599	8938
Whole_Blood	6091	8436	6686	6377	6573	6785
Nerve_Tibial	9561	12077	10516	NA	10002	10473
Esophagus_Mucosa	8078	10683	9132	NA	8607	8982
Skin_Not_Sun_Exposed_Suprapubic	7699	10331	8961	NA	8396	8703
Esophagus_Muscularis	7831	10288	9219	NA	8334	8707
Adipose_Visceral_Omentum	6690	9377	8461	6914	7306	7605
Cells_Transformed_fibroblasts	7274	9696	7951	NA	7849	8158
Artery_Aorta	6721	9326	8266	7087	7419	7759
Heart_Left_Ventricle	5258	7535	6891	NA	5965	6259
Heart_Atrial_Appendage	5893	8327	7594	NA	6618	6891
Breast_Mammary_Tissue	5392	8061	7583	NA	6193	6394
Colon_Transverse	5882	8396	7748	NA	6614	6851
Stomach	4837	7131	6763	NA	5724	5887
Testis	10008	13453	10274	NA	10658	11111
Esophagus_Gastroesophageal_Junction	5468	7856	7463	NA	6283	6441
Colon_Sigmoid	5466	7941	7342	NA	6285	6523
Pancreas	5389	7778	6798	NA	6060	6256
Pituitary	5004	7552	6905	NA	5850	5951
Adrenal_Gland	4560	6857	6279	NA	5269	5375
Brain_Cerebellum	6330	8887	7639	NA	6991	6924
Liver	3323	5670	4775	3567	4080	3971
Brain_Caudate_basal_ganglia	4377	6677	6272	NA	5187	4965
Artery_Coronary	3491	5691	5552	NA	4239	4189
Brain_Cortex	4631	6934	6370	NA	5351	5410
Brain_Nucleus_accumbens_basal_ganglia	3923	6245	5641	NA	4723	3891
Brain_Cerebellar_Hemisphere	5075	7574	6653	NA	5800	5776
Spleen	4726	7281	6533	NA	5532	5488
Prostate	3271	5285	5318	NA	4212	3616
Brain_Frontal_Cortex_BA9	3830	6019	5574	4006	4565	3396
Brain_Anterior_cingulate_cortex_BA24	3487	5528	5324	NA	4210	4045
Small_Intestine_Terminal_Ileum	3300	5549	5208	NA	4152	3229
Brain_Hippocampus	2943	5013	4773	NA	3837	3591
Brain_Putamen_basal_ganglia	3380	5570	5230	NA	4176	4016
Brain_Hypothalamus	2950	5075	4863	NA	3829	3630
Ovary	3184	5234	4943	NA	4042	3115
Cells_EBV-transformed_lymphocytes	3000	5344	4264	3222	3787	2970
Vagina	2501	4506	4260	NA	3406	2356
Uterus	2539	4283	4203	NA	3303	2158
Brain_Amygdala	2455	4361	4049	NA	3260	1926
Brain_Spinal_cord_cervical_c-1	2665	4690	4105	NA	3379	1868
Minor_Salivary_Gland	2255	4096	3895	NA	3146	1313
Brain_Substantia_nigra	2104	3902	3656	NA	2930	1960
Total	252847	366248	326453	NA	288120	280589

## Sheet: Sup. Data 4
Supplementary Data 4: Comparison of prediction performance in external datasets between PUMICE and other TWAS methods (i.e. PrediXcan, EpiXcan, FUSION, TIGAR, and UTMOST).
Variable	PrediXcan	EpiXcan	FUSION	TIGAR	UTMOST
GTEx-Cells_EBV-transformed_lymphocytes (n = 91) ==> GEUVADIS (n = 358)
Gene number (union)	4975	5057	5733	5479	5793
PUMICE median Spearman's correlation (r)	0.115773	0.114193	0.0971741	0.102919	0.102917
Other median Spearman's correlation (r)	0.0981457	0.103835	0.0780061	0.0809781	0.116035
PUMICE median r - OTHER median r (delta)	0.0176268	0.0103582	0.019168	0.0219405	-0.0131179
% Gain/Loss by PUMICE	17.9599	9.97567	24.5725	27.0944	-12.7461
GTEx-Brain_Frontal_Cortex_BA9 (n = 103) ==> CMC (n = 380)
Gene number (union)	4,290	4334	4,999	4758	5142
PUMICE median Spearman's correlation (r)	0.148126	0.146573	0.119082	0.126094	0.128139
Other median Spearman's correlation (r)	0.129089	0.135499	0.101499	0.108181	0.164786
PUMICE median r - OTHER median r (delta)	0.0190368	0.0110741	0.0175827	0.0179133	-0.0366465
% Gain/Loss by PUMICE	14.747	8.17285	17.323	16.5587	-28.599
GTEx-Whole_Blood (n = 303) ==> DGN (n = 873)
Gene number (union)	6010	6044	6486	6486	6538
PUMICE median Spearman's correlation (r)	0.215409	0.214451	0.197432	0.197891	0.200344
Other median Spearman's correlation (r)	0.206884	0.211456	0.155379	0.164275	0.196278
PUMICE median r - OTHER median r (delta)	0.0085248	0.0029952	0.042053	0.0336157	0.0040661
% Gain/Loss by PUMICE	4.12057	1.41647	27.0647	20.463	2.0716

## Sheet: Sup. Data 5 
Supplementary Data 5: Comparison of prediction performance in external datasets between PUMICE and EpiXcan. Here, we trained the model in GTEx Brain_Frontal_Cortex_BA9 tissue and predicted into the CMC dataset. We made sure to utilize similar ROADMAP epigenomic annotation used by EpiXcan.
Variable	EpiXcan-ROADMAP	PUMICE-ROADMAP
Number of significant genes	2686	4032
Gene number (union)	4340	4340
Median Spearman's correlation (r)	0.134373	0.143525
% Gain/Loss by PUMICE	NA	6.81088
Variable	EpiXcan-ROADMAP	PUMICE-SCREEN
Number of significant genes	2686	4049
Gene number (union)	4334	4334
Median Spearman's correlation (r)	0.135499	0.146573
% Gain/Loss by PUMICE	NA	8.17285

## Sheet: Sup. Data 6
Supplementary Data 6: Comparison of prediction performance in external datasets between PUMICE and multi-tissue TWAS methods (i.e., UTMOST). Single tissue method can be applied to larger datasets in single tissue, which often yields much improved prediction accuarcy than multi-tissue methods that requires datasets with gene expression with multi-tissues measured. Here we compare prediction models…
Variable	UTMOST
GEUVADIS
PUMICE trained in GEUVADIS (n = 358) and tested in GTEx-Cells_EBV-transformed_lymphocytes (n = 91)
Gene number (union)	7848
PUMICE median Spearman's correlation (r)	0.160546
Other median Spearman's correlation (r)	0.110454
PUMICE median r - OTHER median r (delta)	0.0500916
% Gain/Loss by PUMICE	45.3506
CMC
PUMICE trained in CMC (n = 380) and tested in GTEx-Brain_Frontal_Cortex_BA9 (n = 103)
Gene number (union)	8764
PUMICE median Spearman's correlation (r)	0.147159
Other median Spearman's correlation (r)	0.123529
PUMICE median r - OTHER median r (delta)	0.0236301
% Gain/Loss by PUMICE	19.1292
DGN
PUMICE trained in DGN (n = 873) and tested in GTEx-Whole_Blood (n = 303)
Gene number (union)	9475
PUMICE median Spearman's correlation (r)	0.145999
Other median Spearman's correlation (r)	0.139663
PUMICE median r - OTHER median r (delta)	0.0063356
% Gain/Loss by PUMICE	4.53634

## Sheet: Sup. Data 7
Supplementary Data 7: Numbers of significant gene x trait associations (GTAs), Numbers of unique and independent significant gene x trait associations (Indep count), Numbers of independent and novel significant gene x trait associations (Novel count), and median chi-square values at MAGMA-prioritized genes across 3 GTEx tissues and 3 external datasets. It should be noted that UTMOST can only be t…
Type	Tissue	Trained in GTEx											Trained in external datasets (except UTMOST)
		PrediXcan	FUSION	TIGAR	EpiXcan	PUMICE	UTMOST	PrediXcan+	FUSION+	TIGAR+	EpiXcan+	PUMICE+	PrediXcan	FUSION	TIGAR	EpiXcan	PUMICE	UTMOST	PrediXcan+	FUSION+	TIGAR+	EpiXcan+	PUMICE+
GTAs	GM/GEUVADIS	603	654	523	656	845	1033	1196	1271	1191	1246	1392	616	776	731	850	883	1033	1375	1522	1477	1538	1592
	Brain/CMC	669	658	535	746	919	1189	1351	1408	1346	1424	1556	1170	863	624	1270	1339	1189	2033	1817	1633	2124	2190
	WBL/DGN	1122	978	913	1205	1365	1603	1899	1919	1857	1954	2103	1811	1134	1120	1829	1733	1603	2797	2358	2340	2834	2805
Indep count	GM/GEUVADIS	343	272	217	375	477	532	624	601	569	633	699	401	331	338	478	528	532	692	654	649	725	788
	Brain/CMC	363	282	238	423	534	634	707	687	672	758	810	689	395	311	764	795	634	1009	803	767	1067	1091
	WBL/DGN	622	400	396	660	700	813	933	864	861	952	1000	962	493	515	949	926	813	1235	995	992	1245	1236
Novel count	GM/GEUVADIS	66	28	16	78	97	118	136	117	111	141	156	107	41	37	110	118	118	177	131	129	174	195
	Brain/CMC	73	40	34	94	105	154	169	152	157	187	191	201	56	41	192	199	154	294	187	183	288	300
	WBL/DGN	152	70	52	159	158	198	235	202	196	235	249	297	82	87	271	255	198	383	247	245	370	364
Median chi-square values	GM/GEUVADIS	0	0	0	0	1.21866	0.0836255	2.48231	4.52019	3.61658	2.7987	6.85477	0	0.176219	0.232026	0	0.447108	0	1.223	5.25257	5.22081	3.51455	5.75535
	Brain/CMC	0	0	0	0	1.25473	1.51884	3.69139	5.66479	4.75081	4.40953	7.66776	0.00759693	0.41463	0	0.451828	2.74032	0	4.54212	5.30376	1.64647	6.17775	8.60246
	WBL/DGN	0.0264099	0.518524	0.605982	0.515988	3.55473	1.69485	5.58185	6.65125	6.57385	6.62802	9.43276	3.59417	2.05783	2.05251	4.57864	5.63392	0	9.46013	7.51816	7.56883	9.74311	11.1647

## Sheet: Sup. Data 8
Supplementary Data 8: Distribution of the number of genes for which a given window size (i.e., 1000kb, 250kb, Domain, Loop, pcHiC and TAD) is chosen in PUMICE. These selected regions were used to derive gene expression prediction models (all significant genes).
GTEx tissues	1000 kb	250 kb	Domain	Loop	pcHiC	TAD	Row total
Muscle_Skeletal	1171	3473	2672	615	764	763	9458
Skin_Sun_Exposed_Lower_leg	1268	4201	1337	2888	732	1209	11635
Thyroid	1390	4574	3362	1316	723	1092	12457
Adipose_Subcutaneous	1208	3567	850	3162	830	1282	10899
Lung	1255	3795	2822	1129	708	1003	10712
Artery_Tibial	1080	3537	2638	1613	863	841	10572
Whole_Blood	901	2471	1749	1927	627	761	8436
Nerve_Tibial	1721	6029	2047	382	867	1031	12077
Esophagus_Mucosa	1408	3773	1163	2478	665	1196	10683
Skin_Not_Sun_Exposed_Suprapubic	1267	3655	1155	2502	672	1080	10331
Esophagus_Muscularis	1253	3805	3037	632	731	830	10288
Adipose_Visceral_Omentum	1142	2993	720	2673	736	1113	9377
Cells_Transformed_fibroblasts	1047	3407	2599	1022	680	941	9696
Artery_Aorta	1023	3059	2332	1323	783	806	9326
Heart_Left_Ventricle	942	2550	1935	800	576	732	7535
Heart_Atrial_Appendage	1067	2916	2174	959	402	809	8327
Breast_Mammary_Tissue	1061	2530	616	2235	612	1007	8061
Colon_Transverse	1097	3049	2391	525	620	714	8396
Stomach	936	2502	1980	448	620	645	7131
Testis	1801	4924	3826	1038	725	1139	13453
Esophagus_Gastroesophageal_Junction	1035	2951	2283	515	388	684	7856
Colon_Sigmoid	1092	2827	2206	452	619	745	7941
Pancreas	975	2637	1935	835	701	695	7778
Pituitary	1165	2573	1897	743	290	884	7552
Adrenal_Gland	904	2268	1748	657	612	668	6857
Brain_Cerebellum	1275	3118	2315	582	605	992	8887
Liver	731	1560	1145	904	457	873	5670
Brain_Caudate_basal_ganglia	890	2199	1675	721	627	565	6677
Artery_Coronary	797	1759	1265	776	491	603	5691
Brain_Cortex	980	2381	1833	451	529	760	6934
Brain_Nucleus_accumbens_basal_ganglia	1014	2113	1589	379	414	736	6245
Brain_Cerebellar_Hemisphere	1013	2598	2065	507	599	792	7574
Spleen	912	2073	1345	1553	578	820	7281
Prostate	992	2299	756	142	450	646	5285
Brain_Frontal_Cortex_BA9	854	2060	1584	410	484	627	6019
Brain_Anterior_cingulate_cortex_BA24	815	1844	1447	384	468	570	5528
Small_Intestine_Terminal_Ileum	879	1848	1427	322	418	655	5549
Brain_Hippocampus	792	1606	1158	520	455	482	5013
Brain_Putamen_basal_ganglia	900	1762	1300	542	472	594	5570
Brain_Hypothalamus	877	1672	1082	510	390	544	5075
Ovary	986	2285	722	132	509	600	5234
Cells_EBV-transformed_lymphocytes	668	1242	901	1606	378	549	5344
Vagina	766	1414	430	921	409	566	4506
Uterus	869	1797	564	104	372	577	4283
Brain_Amygdala	739	1304	978	424	459	457	4361
Brain_Spinal_cord_cervical_c-1	842	1454	985	456	423	530	4690
Minor_Salivary_Gland	680	1319	937	208	421	531	4096
Brain_Substantia_nigra	639	1186	850	390	432	405	3902
Column total	49119	126959	79827	45813	27386	37144	366248
Column percent	13.4114	34.6648	21.7959	12.5087	7.47745	10.1418	100

## Sheet: Sup. Data 9
Supplementary Data 9: Distribution of PUMICE's selected penalty factor (for established predictors) used to derive gene expression prediction models (all significant genes).
GTEx tissues	0	1/6	1/3	1/2	2/3	5/6	1	Row total
Muscle_Skeletal	1419	2033	1192	1152	854	909	1899	9458
Skin_Sun_Exposed_Lower_leg	1307	2343	1389	1453	1266	1180	2697	11635
Thyroid	1235	2675	1568	1654	1281	1249	2795	12457
Adipose_Subcutaneous	1040	2442	1356	1430	1176	995	2460	10899
Lung	921	2315	1290	1367	1144	1068	2607	10712
Artery_Tibial	709	2319	1271	1351	1255	1106	2561	10572
Whole_Blood	542	2094	1048	1153	952	811	1836	8436
Nerve_Tibial	1437	2359	1460	1545	1247	1218	2811	12077
Esophagus_Mucosa	2270	1989	1365	1154	950	987	1968	10683
Skin_Not_Sun_Exposed_Suprapubic	1155	2209	1218	1292	1064	1043	2350	10331
Esophagus_Muscularis	1022	2144	1338	1396	1033	1080	2275	10288
Adipose_Visceral_Omentum	914	2112	1085	1197	1010	933	2126	9377
Cells_Transformed_fibroblasts	639	2241	1175	1378	1063	995	2205	9696
Artery_Aorta	702	2231	1137	1248	1037	937	2034	9326
Heart_Left_Ventricle	692	1752	901	990	809	706	1685	7535
Heart_Atrial_Appendage	653	2003	983	1116	937	793	1842	8327
Breast_Mammary_Tissue	1123	1658	971	1000	797	780	1732	8061
Colon_Transverse	742	1911	1004	1104	926	843	1866	8396
Stomach	578	1614	709	1002	787	772	1669	7131
Testis	2090	2464	1636	1581	1300	1440	2942	13453
Esophagus_Gastroesophageal_Junction	694	1810	891	1018	835	831	1777	7856
Colon_Sigmoid	1140	1551	1040	915	819	787	1689	7941
Pancreas	761	1780	956	1074	792	774	1641	7778
Pituitary	1574	1523	952	765	624	756	1358	7552
Adrenal_Gland	544	1562	849	926	758	711	1507	6857
Brain_Cerebellum	2122	1585	1088	860	779	886	1567	8887
Liver	697	1296	750	708	589	513	1117	5670
Brain_Caudate_basal_ganglia	524	1564	784	861	741	664	1539	6677
Artery_Coronary	601	1261	677	771	604	604	1173	5691
Brain_Cortex	473	1638	831	908	769	742	1573	6934
Brain_Nucleus_accumbens_basal_ganglia	1191	1249	834	645	572	588	1166	6245
Brain_Cerebellar_Hemisphere	552	1750	945	1063	887	762	1615	7574
Spleen	520	1724	823	975	806	757	1676	7281
Prostate	718	1119	615	668	568	519	1078	5285
Brain_Frontal_Cortex_BA9	477	1374	729	807	623	640	1369	6019
Brain_Anterior_cingulate_cortex_BA24	392	1264	667	738	617	593	1257	5528
Small_Intestine_Terminal_Ileum	647	1263	694	728	543	549	1125	5549
Brain_Hippocampus	353	1224	573	665	579	489	1130	5013
Brain_Putamen_basal_ganglia	1073	1140	727	610	537	501	982	5570
Brain_Hypothalamus	1015	983	650	548	465	459	955	5075
Ovary	545	1179	592	682	604	551	1081	5234
Cells_EBV-transformed_lymphocytes	609	1251	714	728	514	474	1054	5344
Vagina	501	1025	476	613	511	449	931	4506
Uterus	586	898	478	540	460	463	858	4283
Brain_Amygdala	324	1068	474	594	499	452	950	4361
Brain_Spinal_cord_cervical_c-1	613	1037	599	567	477	443	954	4690
Minor_Salivary_Gland	380	957	416	551	452	446	894	4096
Brain_Substantia_nigra	337	891	415	509	466	435	849	3902
Column total	41153	79874	44335	46600	38378	36683	79225	366248
Column percent	11.2364	21.8087	12.1052	12.7236	10.4787	10.0159	21.6315	100

## Sheet: Sup. Data 10
Supplementary Data 10: Information of 79 GWAS traits.
Autoimmune trait (14)	Acronym	#variants	PMID	Ncase	Ncontrol	Ntotal	Neff
Asthma	ast	8274727	31619474	46802	347481	394283	82493.1
Atopic dermatitis (Eczema)	ecz	10925764	26482879	21399	95464	116863	34961.2
Churg-Strauss syndorme	cs	9246218	31719529	534	5465	5999	972.932
COVID-19 (A2, Release 6)	covid6_a2	8141091	32404885	8779	1001875	1010654	17405.5
COVID-19 (B1, Release 6)	covid6_b1	13497621	32404885	14480	73191	87671	24176.9
COVID-19 (B2, Release 6)	covid6_b2	11810332	32404885	24274	2061529	2085803	47983
COVID-19 (C2, Release 6)	covid6_c2	12222969	32404885	112612	2474079	2586691	215419
Crohn's disease	cd	10061184	26192919	5956	14927	20883	8514.6
Inflammatory bowel disease	ibd	10590615	26192919	12882	21770	34652	16186.1
Primary biliary cirrhosis	pbc	1119687	26394269	2764	10475	13239	4373.88
Rheumatoid arthritis	ra	8514610	24390342	14361	43923	58284	21645
Systemic lupus erythematosus	sle	7734074	26502338	4036	6959	10995	5108.96
Ulcerative colitis	uc	10168665	26192919	6968	20464	27432	10396.1
Vitiligo	vit	8721242	27723757	4680	39586	44266	8370.42
Neuropsychiatric trait (20)	Acronym	#variants	PMID	Ncase	Ncontrol	Ntotal	Neff
Age of initiation of smoking	ai_ng	11983806	30643251	NA	NA	341427	341427
Alzheimer's disease	ad	7055881	24162737	17008	37154	54162	23334.3
Amyotrophic lateral sclerosis	als	10031417	29566793	20806	59804	80610	30871.7
Anorexia nervosa	an	8219102	31308545	16992	55525	72517	26021
Anxiety, case/control	anx_cc	6330995	26754954	NA	NA	17310	17310
Anxiety, factor scores	anx_fs	6306612	26754954	NA	NA	18186	18186
Attention deficit hyperactivity disorder	adhd	8094094	30478444	20183	35191	55374	25653.2
Autism spectrum disorder	asd	9112386	30804558	18381	27969	46350	22183.3
Bipolar disorder	bip	13413244	31043756	20352	31358	51710	24683.7
Cigarettes per day	cpd_ng	12003613	30643251	NA	NA	337334	337334
Depressive symptoms	ds	6524474	27089181	NA	NA	161460	161460
Drinks per week	dpw_ng	11916706	30643251	NA	NA	941280	941280
Educational attainment	edu	10101242	30038396	NA	NA	1131881	1131881
Epilepsy (generalized)*	epl	4783405	30531953	3769	29677	33446	6688.55
Extraversion	ext	6941603	24828478	NA	NA	160713	160713
Neuroticism	neurotic	6524432	27089181	NA	NA	170911	170911
Schizophrenia	scz	9075843	25056061	34241	45604	79845	39113.9
Smoking cessation	sc_ng	12197133	30643251	NA	NA	547219	547219
Smoking initiation	si_ng	11802365	30643251	NA	NA	1232091	1232091
Subjective well being	swb	2268674	27089181	NA	NA	298420	298420
Lipid trait (4)	Acronym	#variants	PMID	Ncase	Ncontrol	Ntotal	Neff
HDL measurement	hdl	2447441	24097068	NA	NA	188578	188578
LDL measurement	ldl	2437751	24097068	NA	NA	188578	188578
Total cholesterol measurement	tc	2446981	24097068	NA	NA	188578	188578
Triglyceride measurement	tg	2439432	24097068	NA	NA	188578	188578
CAD trait (2)	Acronym	#variants	PMID	Ncase	Ncontrol	Ntotal	Neff
Coronary artery disease	cad	9455778	26343387	60801	123504	184305	81486.3
Myocardial infarction	mi	9289491	26343387	42560.7	123504	166065	63305.6
Diabetes trait (14)	Acronym	#variants	PMID	Ncase	Ncontrol	Ntotal	Neff
2hr glucose	gluc2	2364020	20081857	NA	NA	15234	15234
Beta-cell function	homab	2417672	20081858	NA	NA	36466	36466
Fasting glucose	fg	2430499	20081858	NA	NA	46186	46186
Fasting glucose over time	fgt	2451330	31263163	NA	NA	13807	13807
Fasting glucose, female	fg_female	1164210	33558525	NA	NA	73089	73089
Fasting glucose, male	fg_male	1164210	33558525	NA	NA	67506	67506
Fasting insulin	fi	2421557	20081858	NA	NA	38238	38238
Fasting insulin, female	fi_female	1180988	33558525	NA	NA	50404	50404
Fasting insulin, male	fi_male	1180988	33558525	NA	NA	47806	47806
Fasting pro-insulin	fpi	2454205	21873549	NA	NA	10701	10701
HbA1c	hba1c	2489931	28898252	NA	NA	123665	123665
Insulin resistance	homair	2418730	20081858	NA	NA	37037	37037
Stumvoll insulin sensitivity index	isi	2386983	27416945	NA	NA	16753	16753
Type 2 diabetes	t2d	5053015	30054458	62892	596424	659316	113785
Anthropometric trait (19)	Acronym	#variants	PMID	Ncase	Ncontrol	Ntotal	Neff
Birth length	blength	2167370	25281659	NA	NA	28459	28459
Birth weight	bweight	13607406	31043758	NA	NA	297142	297142
Birth weight (maternal genetic effect)	mbweight	8700633	29309628	NA	NA	86577	86577
BMI	bmi	2512863	25673413	NA	NA	234069	234069
Childhood BMI	childbmi	2457416	26604143	NA	NA	35668	35668
Childhood obesity	chob	8167224	31504550	13005	15599	28604	14184.4
Gestational duration	gest_dur	7646297	31477735	NA	NA	84689	84689
Gestational weight gain	gwg	2409095	28990592	NA	NA	16434	16434
Head circumference	hc	2409892	22504419	NA	NA	10678	10678
Height	height	2506079	25282103	NA	NA	253288	253288
Hip circumference	hip	2489131	25673412	NA	NA	213038	213038
Hip-adjusted BMI	hipadjbmi	2470529	25673412	NA	NA	211117	211117
Mecharche	menarche	10389965	28436984	NA	NA	370000	370000
Menopause	menopause	2380942	26414677	NA	NA	70000	70000
Tanner stage	ts	2149885	24770850	NA	NA	9916	9916
Waist circumference	wc	2493146	25673412	NA	NA	232101	232101
Waist-circumference-adjusted BMI	wcadjbmi	2474393	25673412	NA	NA	231355	231355
Waist-to-hip-ratio	whr	2490045	25673412	NA	NA	212248	212248
Waist-to-hip-ratio-adjusted BMI	whradjbmi	2471922	25673412	NA	NA	210086	210086
Bone mineral density trait (3)	Acronym	#variants	PMID	Ncase	Ncontrol	Ntotal	Neff
Femoral neck bone mineral density	fn_bmd	10586899	26367794	NA	NA	32735	32735
Forearm bone mineral density	fa_bmd	9955365	26367794	NA	NA	8143	8143
Lumbar spine bone mineral density	ls_bmd	10582866	26367794	NA	NA	28498	28498
Other trait (3)	Acronym	#variants	PMID	Ncase	Ncontrol	Ntotal	Neff
Age-related macular degeneration#	amd	11722776	26691988	16144	17832	33976	16946.1
Gout	gout	2491606	23263486	2115	67259	69374	4101.04
Serum urate	su	2411233	23263486	NA	NA	110347	110347
* need to transform z-score to beta and se
# only provide p-value and effect direction (transform p-value and effect direction to z-score and use z-score as a proxy for beta while assuming sd of 1)

[truncated: 12 more sheets: Sup. Data 11, Sup. Data 12, Sup. Data 13, Sup. Data 14, Sup. Data 15, Sup. Data 16, Sup. Data 17, Sup. Data 18, Sup. Data 19, Sup. Data 20, Sup. Data 21, Sup. Data 22]
